# Supplementary material for: UV Light Causes Structural Changes in Microplastics Exposed in Bio-Solids
Source: Polymers (Basel). 2023 Nov 4;15(21):4322. doi: 10.3390/polym15214322 (PMC10647429; doi:10.3390/polym15214322)
Supplement: Supplementary file 1 [file polymers-15-04322-s001.zip]

Archive with 1 entries (1 files):
- polymers-2622523-supplementary.pdf
